# Supplementary material for: Evaluation of Diet and Symptom Severity in Disorder of Gut–Brain Interaction
Source: J Clin Med. 2024 Jul 15;13(14):4132. doi: 10.3390/jcm13144132 (PMC11277627; doi:10.3390/jcm13144132)
Supplement: Supplementary file 1 [file jcm-13-04132-s001.zip]

Archive with 1 entries (1 files):
- jcm-3057931-supplementary.pdf
